# Supplementary material for: Evolved resistance to a novel cationic peptide antibiotic requires high mutation supply
Source: Evol Med Public Health. 2022 May 30;10(1):266–76. doi: 10.1093/emph/eoac022 (PMC9198447; doi:10.1093/emph/eoac022)
Supplement: eoac022_Supplementary_Data [file eoac022_supplementary_data.zip]

Archive with 8 entries (7 files):
- eoac022_Supplementary_Data/
- eoac022_Supplementary_Data/Figure S1.docx
- eoac022_Supplementary_Data/Supplementary Table Legends.docx
- eoac022_Supplementary_Data/Table_S1.xlsx
- eoac022_Supplementary_Data/Table_S2.xlsx
- eoac022_Supplementary_Data/Table_S3.xlsx
- eoac022_Supplementary_Data/table_S4.xlsx
- eoac022_Supplementary_Data/Table_S5.xlsx
